# Supplementary material for: Spinal cord homogenates from SOD1 familial amyotrophic lateral sclerosis induce SOD1 aggregation in living cells
Source: PLoS One. 2017 Sep 6;12(9):e0184384. doi: 10.1371/journal.pone.0184384 (PMC5587256; doi:10.1371/journal.pone.0184384)
Supplement: S1 File — The dataset contains two sheets: 1. Data used to generate the graphs presented in Fig 1C and 1D; 2. Data used to generate the graphs presented in Fig 2B. The values represent the percentage of the area that is occupied by aggregated reporter protein out of total expressed reporter protein. (XLSX) [file pone.0184384.s002.xlsx]

## Sheet: Figure 1 - Induction
Reporter protein: G37R
A4V	D90A	G93S	I113T		TDP	TDP	TDP		AD		AD	MSA	Healthy
1.17721	1.34442	1.13167			0.995763	0.999216	1.18613		0.884072		1.16832	1.11319
0.827119	1.16554	1.17255	1.18873		1.14052	0.769021	1.11217		0.62822		1.07036	0.936161
1.6639	1.41499	0.977631	1.07622		0.747654	0.655934	0.596535		1.08347		0.784982	1.00814
0.955005	1.66133	1.63876	0.885755		1.25811	1.23252	0.614437		0.659264		0.507095	0.587922
1.85354	1.01783	0.969253	0.998225		0.936971	0.804018	0.974648		0.585694		1.2255	0.640991
1.25991	0.968509	1.08631	1.01786		0.905328	0.882926	1.17896		0.686052		0.787052	1.16546
0.971162	1.27735	1.22634	1.42152		1.04058	0.738094	1.08316		0.861969		0.579565	0.800302
0.870039	1.30581	1.25445	0.981835		0.934569	0.955865	1.04043				0.593634	1.06397
	1.20801	1.03757	1.0987		0.871342	0.855495	0.671982		0.971958		0.799853	0.805114	0.862641
	1.15042	0.923776	1.05815		0.782229	0.730644	0.671247		0.916597		0.825956	0.846707	0.854239
	1.4688	1.11262	1.21808		0.947825	1.04315	0.838631		1.08832		1.18783	1.02866	0.969387
	1.47354	0.982063	1.03833		0.783287	0.843764	0.846573		1.05877		1.08087	0.916731	0.904996
	1.1919	0.904806	0.96438		0.693425	0.93022	0.7561		0.971442		0.89158	0.983267	0.785487
	1.10079	0.92978	1.21151		0.551519	1.09244	0.733307		1.39527		1.13228	1.15208	0.81411
	1.39923	1.01635	0.926676		0.835207	0.911483	0.932537		1.36404		0.983941	1.01659	0.978545
	1.17192	0.963458	1.06696		0.899325	0.913051	0.831841		1.19904		0.947033	1.06899	0.881685
Reporter protein: G85R
A4V	D90A	G93S	I113T		TDP	TDP	TDP		AD		AD	MSA	Healthy
1.15804	1.09044	1.21072	1.05711		1.12217	0.786004	0.894452		0.987694		0.807737	0.885628
0.913032	1.09143	1.26491	1.01586		1.13621	0.690396	1.07699		1.14138
1.82404	1.03635	1.57513	0.644816		0.306435				0.613238
1.33873	2.08615	1.22529	0.904714		0.813753	0.970403	0.481052		0.655436		0.854556	0.669921
0.825197	0.963094	0.978585	0.96448		0.859203	0.78134	1.20919		1.88795		0.63647	0.894497
1.21997	0.876888	1.32028	0.917609		1.00726	0.978147	0.977408		0.797464		0.549173	1.3558
0.831506	1.22366	1.1749	1.06237		1.06147	0.856944	1.03449		0.816051		1.03571	0.902902
1.73589		1.40293	0.497875		0.857115		0.83323		0.672964
	1.60757	1.11271	1.32936		0.968603	0.933906	0.87424		1.03836		1.31568	0.994262	1.09934
	2.13043	1.25545	1.59866		0.910859	0.890864	0.782222		1.05654		1.43996	1.06756	1.1532
	1.57014	1.05389	1.15407		0.999705	1.0134	0.690887		0.848182		1.13203	0.851975	0.8668
	2.04838	1.1338	1.19496		0.81124	0.889582	0.862925		1.00272		1.02103	1.02123	1.04991
		1.08687	1.01096		0.960576	0.997851			1.05919		1.02925	1.39249	1.0229
	0.594884	0.770774	0.503735		0.351126	0.675901	0.329733		0.834006		0.952433	1.3379	0.373526
	1.67594	0.963432	0.871768		0.818734	0.80009	0.731381		0.769339		1.10787	0.820401	0.939717
	1.37229	0.953532	1.00704		0.863201	1.00002	0.855884		0.916335		1.26426	1.06082	0.895346
Reporter protein: G93A
A4V	D90A	G93S	I113T		TDP	TDP	TDP		AD		AD	MSA	Healthy
0.891947	1.25676	1.04544	0.916801		1.04583	0.84396	1.07157		1.0599		0.866338	1.00145
0.858051	1.06451	1.21618	1.03052		1.00913	0.718634	1.17547		1.19581		0.770465	0.961232
1.09081	1.18174	1.04167	1.31849		0.892123	0.505625	0.916111		1.14336			0.910068
0.920136	1.8435	1.39817	0.830516		0.916496	0.998984	0.745287		0.70081		0.837377	0.808724
1.01515	1.16317	0.983914	1.06232		0.960584	0.861016	1.10773		1.39918		0.442168	1.00476
1.41198	1.06099	1.02198	1.15495		0.743758	0.62058	0.901934		0.720272		0.845709	1.51785
1.02313	1.09526	1.14099	1.28072		0.985845	0.766074	1.09529		0.71875		0.966102	0.927831
1.41938		1.04472			0.812636	0.477636	0.76698		1.60479			0.873862
	1.49346	0.986784	1.16586		0.823737	0.72347	0.684655		0.817819		1.14768	0.797015	0.902834
	1.66618	0.707789	1.18193		0.617095	0.586152	0.553981		0.834823		1.06694	0.897445	0.841927
	1.59535	0.934213	0.998997		0.568703	0.690902	0.594423		0.732302		0.893465	1.02151	0.885717
	1.61479	0.734325	1.02658		0.717	0.596137	0.598344		0.866958		0.99059	0.943812	0.946745
	1.2919	1.04723	1.05781		0.872663	0.973985	0.819641		1.16547		1.05915	1.21538	0.864067
	1.87728	1.42637	1.3698		1.11054	0.975083	0.907011		1.3681		1.69203	1.32946	1.10725
	1.77423	0.92166	1.02429		0.776586	0.773397	0.607587		0.868295		1.35616	1.02008	1.01443
	1.37094	0.884068	1.06862		0.900863	0.826934	0.689011		0.899789		1.23404	1.08423	0.909473

## Sheet: Figure 2 - Blocking
SOD1(D90A)-FALS
Control	20ug/ml 3H1	5uM 5FUr	Background
1.67643	1.30454	1.16139	0.909974
1.2671	1.26199	1.08046	0.947994
1.53071	1.49805	0.850879	0.714015
1.17288	0.888324	1.13894	0.960061
1.26576	1.31033	1.22915	0.858454
SOD1(I113T)-FALS
Control	20ug/ml 3H1	5uM 5FUr	Background
1.19266	0.847879	0.747715	0.909974
1.18245	1.08476	0.695234	0.947994
1.50498	1.26907	1.16786	0.714015
1.15739	0.882157	1.29446	0.960061
1.20025	1.13848	0.997439	0.858454
SOD1(G93S)-FALS
Control	20ug/ml 3H1	5uM 5FUr	Background
1.30273	0.940016	0.717024	0.909974
1.18158	1.12108	0.619072	0.947994
1.88003	1.37586	1.52731	0.714015
0.917217	0.709833	1.2132	0.960061
1.23525	1.23378	0.873534	0.858454
